# Supplementary material for: Advanced Resuscitation with an Intact Cord in Preterm Lambs: A Feasibility Trial
Source: Children (Basel). 2026 May 6;13(5):651. doi: 10.3390/children13050651 (PMC13204569; doi:10.3390/children13050651)
Supplement: Supplementary file 1 [file children-13-00651-s001.zip]

Archive with 1 entries (1 files):
- children-4282998-supplementary.pdf
